# Supplementary material for: ﻿Redescription of the enigmatic myriapod Hanseniellachilensis (Hansen, 1903) (Symphyla, Scutigerellidae) based on scanning electron microscope images of Chilean specimens
Source: Zookeys. 2024 Apr 22;1198:1–15. doi: 10.3897/zookeys.1198.119723 (PMC11058403; doi:10.3897/zookeys.1198.119723)
Supplement: XML Treatment for Hanseniella chilensis [file zookeys.1198.119723-treatment1.xml]

<!DOCTYPE tp:taxon-treatment
  PUBLIC "-//TaxonX//DTD Taxonomic Treatment Publishing DTD v0 20100105//EN" "tax-treatment-NSO.dtd">
<tp:taxon-treatment xmlns:tp="http://www.plazi.org/taxpub"><tp:treatment-meta><kwd-group><label>Taxon classification</label><kwd>
                <named-content content-type="kingdom">Animalia</named-content>
              </kwd><kwd>
                <named-content content-type="order">Scutigeromorpha </named-content>
              </kwd><kwd>
                <named-content content-type="family">Scutigerellidae</named-content>
              </kwd></kwd-group><mixed-citation publication-type="journal"><person-group><name><surname>Parra-Gómez</surname><given-names>Antonio</given-names></name><name><surname>Pérez-Schultheiss</surname><given-names>Jorge</given-names></name><name><surname>Fernández</surname><given-names>Leonardo D.</given-names></name></person-group><article-title>﻿Redescription of the enigmatic myriapod <italic><tp:taxon-name><tp:taxon-name-part taxon-name-part-type="genus" reg="Hanseniella">Hanseniella</tp:taxon-name-part><tp:taxon-name-part taxon-name-part-type="species" reg="chilensis">chilensis</tp:taxon-name-part></tp:taxon-name></italic> (Hansen, 1903) (<tp:taxon-name><tp:taxon-name-part taxon-name-part-type="class">Symphyla</tp:taxon-name-part></tp:taxon-name>, <tp:taxon-name><tp:taxon-name-part taxon-name-part-type="family">Scutigerellidae</tp:taxon-name-part></tp:taxon-name>) based on scanning electron microscope images of Chilean specimens</article-title><source>Zookeys</source><day>22</day><month>04</month><year>2024</year><volume>1198</volume><fpage>1</fpage><lpage>15</lpage><pub-id pub-id-type="doi">10.3897/zookeys.1198.119723</pub-id></mixed-citation></tp:treatment-meta><tp:nomenclature><label>﻿</label><tp:taxon-name>
              <object-id xmlns:xlink="http://www.w3.org/1999/xlink" content-type="arpha" xlink:type="simple">E25FA3B0-2427-5377-BCA7-68925E962337</object-id>
              <tp:taxon-name-part taxon-name-part-type="genus" reg="Hanseniella">Hanseniella</tp:taxon-name-part>
              <tp:taxon-name-part taxon-name-part-type="species" reg="chilensis">chilensis</tp:taxon-name-part>
            </tp:taxon-name><tp:taxon-authority>(Hansen, 1903)</tp:taxon-authority><xref ref-type="fig" rid="F1">Figs 1</xref><xref ref-type="fig" rid="F2">, 2</xref><xref ref-type="fig" rid="F3">, 3</xref><xref ref-type="fig" rid="F4">, 4</xref><xref ref-type="fig" rid="F5">, 5</xref><xref ref-type="fig" rid="F6">, 6</xref><tp:nomenclature-citation-list><tp:nomenclature-citation><tp:taxon-name>
                  <tp:taxon-name-part taxon-name-part-type="genus" reg="Scolopendrella">Scolopendrella</tp:taxon-name-part>
                  <tp:taxon-name-part taxon-name-part-type="species" reg="immaculata">immaculata</tp:taxon-name-part>
                </tp:taxon-name><comment><xref ref-type="bibr" rid="B25">Silvestri 1899</xref>: 370 (Not Newport, 1845).</comment></tp:nomenclature-citation><tp:nomenclature-citation><tp:taxon-name>
                  <tp:taxon-name-part taxon-name-part-type="genus" reg="Scutigerella">Scutigerella</tp:taxon-name-part>
                  <tp:taxon-name-part taxon-name-part-type="species" reg="chilensis">chilensis</tp:taxon-name-part>
                </tp:taxon-name><comment>Hansen, 1903: 27, 32, 46, 48, 51, plate 4, figs 4a–g; <xref ref-type="bibr" rid="B26">Silvestri 1905</xref>: 746; <xref ref-type="bibr" rid="B17">Porter 1912</xref>: 52; Domínguez 1992: 40; <xref ref-type="bibr" rid="B28">Vega-Román et al. 2012</xref>: 21, fig. 1.</comment></tp:nomenclature-citation><tp:nomenclature-citation><tp:taxon-name><tp:taxon-name-part taxon-name-part-type="genus" reg="Hanseniella">Hanseniella</tp:taxon-name-part> (<tp:taxon-name-part taxon-name-part-type="subgenus" reg="Hanseniella">Hanseniella</tp:taxon-name-part>) <tp:taxon-name-part taxon-name-part-type="species" reg="chilensis">chilensis</tp:taxon-name-part></tp:taxon-name><comment><xref ref-type="bibr" rid="B3">Bagnall 1913</xref>: 198.</comment></tp:nomenclature-citation><tp:nomenclature-citation><tp:taxon-name>
                  <tp:taxon-name-part taxon-name-part-type="genus" reg="Hanseniella">Hanseniella</tp:taxon-name-part>
                  <tp:taxon-name-part taxon-name-part-type="species" reg="chilensis">chilensis</tp:taxon-name-part>
                </tp:taxon-name><comment><xref ref-type="bibr" rid="B18">Ringuelet 1955</xref>: 110; ?<xref ref-type="bibr" rid="B2">Aubry and Masson 1953</xref>: 63; ?<xref ref-type="bibr" rid="B11">Juberthie-Jupeau 1962</xref>: 63, 75, fig. 5b; <xref ref-type="bibr" rid="B21">Scheller 1979</xref>: 607; <xref ref-type="bibr" rid="B22">1992</xref>: 171; <xref ref-type="bibr" rid="B27">Soesbergen 2019</xref>: 34.</comment></tp:nomenclature-citation></tp:nomenclature-citation-list></tp:nomenclature><tp:treatment-sec sec-type="type locality" id="SECID0E3PAC"><title>Type locality.</title><p>Types not designated by <xref ref-type="bibr" rid="B8">Hansen (1903)</xref>, but the author described species based on specimens collected from San Vicente, Biobío region and Temuco, La Araucanía region, central Chile.</p></tp:treatment-sec><tp:treatment-sec sec-type="material" id="SECID0EHAAE"><title>Material studied.</title><p>2 males, <bold>Chile</bold>: La Araucanía region, Malleco province, Estero Lefuco, under rotting wood chips, <named-content xmlns:xlink="http://www.w3.org/1999/xlink" content-type="dwc:verbatimCoordinates" xlink:type="simple"><named-content content-type="geo-json" specific-use="{&#34;type&#34;:&#34;Point&#34;,&#34;coordinates&#34;:[-71.727300,-38.515300]}" id="NCID0ESAAE" xlink:type="simple">-38.5153, -71.7273</named-content></named-content>, 15-I-2022, APG14 (field code); 1 male, same locality, leaf litter, <named-content xmlns:xlink="http://www.w3.org/1999/xlink" content-type="dwc:verbatimCoordinates" xlink:type="simple"><named-content content-type="geo-json" specific-use="{&#34;type&#34;:&#34;Point&#34;,&#34;coordinates&#34;:[-71.726300,-38.513500]}" id="NCID0E1AAE" xlink:type="simple">-38.5135, -71.7263</named-content></named-content>, 31-I-2022, APG17-a (field code); 1 male, 2 female, same locality, under a rotting log ca. 944 m a.s.l., <named-content xmlns:xlink="http://www.w3.org/1999/xlink" content-type="dwc:verbatimCoordinates" xlink:type="simple"><named-content content-type="geo-json" specific-use="{&#34;type&#34;:&#34;Point&#34;,&#34;coordinates&#34;:[-71.727500,-38.513200]}" id="NCID0ECBAE" xlink:type="simple">-38.5132, -71.7275</named-content></named-content>, 19-IX-2023, PG-71-L/PG-71-L-a (field code).</p></tp:treatment-sec><tp:treatment-sec sec-type="diagnosis" id="SECID0EHBAE"><title>Diagnosis.</title><p>Adults specimens of <italic><tp:taxon-name><tp:taxon-name-part taxon-name-part-type="genus" reg="Hanseniella">Hanseniella</tp:taxon-name-part><tp:taxon-name-part taxon-name-part-type="species" reg="chilensis">chilensis</tp:taxon-name-part></tp:taxon-name></italic> can be separated from related species by the following combination of characters: Central rod follow by a triangular sulcus with a distinct small anterior seta, and two posterior setae (Figs <xref ref-type="fig" rid="F1">1A</xref>, <xref ref-type="fig" rid="F2">2A</xref>); antennae usually with 29–37 (30–40 in <xref ref-type="bibr" rid="B8">Hansen (1903)</xref> specimens) antennomeres; first tergite rudimentary with one row of 9–11 setae (Fig. <xref ref-type="fig" rid="F1">1A</xref>); dorsal cuticle scale-like and no pubescence or microsetae present (Fig. <xref ref-type="fig" rid="F2">2B</xref>), macrochaetae present on most tergites as in Table <xref ref-type="table" rid="T1">1</xref> (Fig. <xref ref-type="fig" rid="F1">1B–D</xref>); first podomere of first pair of legs bearing a posterolateral line of ca. 10 laminar needles; third podomere of 12<sup>th</sup> pair with one large dorsoposterior seta, 0.8 times the breadth of the podomere and fourth podomere bearing two distinct dorsoposterior larger setae, the largest being 1.2 times the breadth of the podomere [larger than in <italic><tp:taxon-name><tp:taxon-name-part taxon-name-part-type="genus" reg="Hanseniella">Hanseniella</tp:taxon-name-part><tp:taxon-name-part taxon-name-part-type="species" reg="capensis">capensis</tp:taxon-name-part></tp:taxon-name></italic> (Hansen, 1903)].</p><table-wrap id="T1" position="float" orientation="portrait"><label>Table 1.</label><caption><p>Chaetotaxy and posterior margin shape of the tergites, except the rudimentary first tergite.</p></caption><table id="TID0EAEAG" rules="all"><tbody><tr><th rowspan="1" colspan="1">Tergite number</th><th rowspan="1" colspan="1">Number of setae on tergal surface and margins (ca.)</th><th rowspan="1" colspan="1">Number of rows (counting hind setae as so)</th><th rowspan="1" colspan="1">Anterolateral macrochaeta (per side)</th><th rowspan="1" colspan="1">Posterolateral macrochaeta (per side)</th><th rowspan="1" colspan="1">Hind macrochaeta pointing outwards and/or forwards (per side)</th><th rowspan="1" colspan="1">Posterior margin</th></tr><tr><td rowspan="1" colspan="1">2</td><td rowspan="1" colspan="1">33–38</td><td rowspan="1" colspan="1">3</td><td rowspan="1" colspan="1">1</td><td rowspan="1" colspan="1">1</td><td rowspan="1" colspan="1">1</td><td rowspan="1" colspan="1">Almost straight</td></tr><tr><td rowspan="1" colspan="1">3</td><td rowspan="1" colspan="1">41–55</td><td rowspan="1" colspan="1">3</td><td rowspan="1" colspan="1">1</td><td rowspan="1" colspan="1">1</td><td rowspan="1" colspan="1">1</td><td rowspan="1" colspan="1">Almost straight</td></tr><tr><td rowspan="1" colspan="1">4</td><td rowspan="1" colspan="1">42–52</td><td rowspan="1" colspan="1">3</td><td rowspan="1" colspan="1">0</td><td rowspan="1" colspan="1">1</td><td rowspan="1" colspan="1">1</td><td rowspan="1" colspan="1">Almost straight</td></tr><tr><td rowspan="1" colspan="1">5</td><td rowspan="1" colspan="1">37–47</td><td rowspan="1" colspan="1">3</td><td rowspan="1" colspan="1">0</td><td rowspan="1" colspan="1">1</td><td rowspan="1" colspan="1">1</td><td rowspan="1" colspan="1">Almost straight</td></tr><tr><td rowspan="1" colspan="1">6</td><td rowspan="1" colspan="1">61–82</td><td rowspan="1" colspan="1">5</td><td rowspan="1" colspan="1">1</td><td rowspan="1" colspan="1">1</td><td rowspan="1" colspan="1">1</td><td rowspan="1" colspan="1">Almost straight</td></tr><tr><td rowspan="1" colspan="1">7</td><td rowspan="1" colspan="1">56–65</td><td rowspan="1" colspan="1">3</td><td rowspan="1" colspan="1">0</td><td rowspan="1" colspan="1">1</td><td rowspan="1" colspan="1">1</td><td rowspan="1" colspan="1">Slightly concave</td></tr><tr><td rowspan="1" colspan="1">8</td><td rowspan="1" colspan="1">38–55</td><td rowspan="1" colspan="1">3</td><td rowspan="1" colspan="1">0</td><td rowspan="1" colspan="1">1</td><td rowspan="1" colspan="1">1</td><td rowspan="1" colspan="1">Slightly concave</td></tr><tr><td rowspan="1" colspan="1">9</td><td rowspan="1" colspan="1">67–82</td><td rowspan="1" colspan="1">5</td><td rowspan="1" colspan="1">1</td><td rowspan="1" colspan="1">1</td><td rowspan="1" colspan="1">1</td><td rowspan="1" colspan="1">Almost straight</td></tr><tr><td rowspan="1" colspan="1">10</td><td rowspan="1" colspan="1">57–65</td><td rowspan="1" colspan="1">3</td><td rowspan="1" colspan="1">0</td><td rowspan="1" colspan="1">1</td><td rowspan="1" colspan="1">1</td><td rowspan="1" colspan="1">Slightly concave</td></tr><tr><td rowspan="1" colspan="1">11</td><td rowspan="1" colspan="1">44–59</td><td rowspan="1" colspan="1">3</td><td rowspan="1" colspan="1">0</td><td rowspan="1" colspan="1">1</td><td rowspan="1" colspan="1">1</td><td rowspan="1" colspan="1">Slightly concave</td></tr><tr><td rowspan="1" colspan="1">12</td><td rowspan="1" colspan="1">66–84</td><td rowspan="1" colspan="1">5</td><td rowspan="1" colspan="1">1</td><td rowspan="1" colspan="1">1</td><td rowspan="1" colspan="1">1</td><td rowspan="1" colspan="1">Almost straight</td></tr><tr><td rowspan="1" colspan="1">13</td><td rowspan="1" colspan="1">54–65</td><td rowspan="1" colspan="1">3</td><td rowspan="1" colspan="1">0</td><td rowspan="1" colspan="1">1</td><td rowspan="1" colspan="1">1</td><td rowspan="1" colspan="1">Slightly concave</td></tr><tr><td rowspan="1" colspan="1">14</td><td rowspan="1" colspan="1">61–71</td><td rowspan="1" colspan="1">5</td><td rowspan="1" colspan="1">0</td><td rowspan="1" colspan="1">1</td><td rowspan="1" colspan="1">1</td><td rowspan="1" colspan="1">Slightly concave</td></tr><tr><td rowspan="1" colspan="1">15</td><td rowspan="1" colspan="1">33–46</td><td rowspan="1" colspan="1">2–3</td><td rowspan="1" colspan="1">0</td><td rowspan="1" colspan="1">0</td><td rowspan="1" colspan="1">1</td><td rowspan="1" colspan="1">Convex between cerci</td></tr></tbody></table></table-wrap><fig id="F1" position="float" orientation="portrait"><object-id xmlns:xlink="http://www.w3.org/1999/xlink" content-type="doi" xlink:type="simple">10.3897/zookeys.1198.119723.figure1</object-id><object-id xmlns:xlink="http://www.w3.org/1999/xlink" content-type="arpha" xlink:type="simple">C1049C10-3992-5632-946D-3892B2D2921F</object-id><label>Figure 1.</label><caption><p>APG-17-a Male, dorsal view <bold>A</bold> head, first tergite and part of the second tergite (dfs-distinct frontal seta, ms-macroseta) <bold>B</bold> tergites 2–5 (am-anterolateral macrochaeta, hm-hind macrochaeta, pm-posterolateral macrochaeta) <bold>C</bold> tergites 11–13 <bold>D</bold> last tergite and cerci (hm-hind macrochaeta (abraded), hs-hind seta). Scale bars: 200.0 µm (<bold>A–C</bold>); 100.0 µm (<bold>D</bold>).</p></caption><graphic xmlns:xlink="http://www.w3.org/1999/xlink" xlink:href="zookeys-1198-001_article-119723__-g001.jpg" position="float" orientation="portrait" xlink:type="simple" id="oo_1029935.jpg"><uri content-type="original_file" xlink:type="simple">https://binary.pensoft.net/fig/1029935</uri></graphic></fig><fig id="F2" position="float" orientation="portrait"><object-id xmlns:xlink="http://www.w3.org/1999/xlink" content-type="doi" xlink:type="simple">10.3897/zookeys.1198.119723.figure2</object-id><object-id xmlns:xlink="http://www.w3.org/1999/xlink" content-type="arpha" xlink:type="simple">0D110BD0-EDE2-540B-AFA1-609E397E9B81</object-id><label>Figure 2.</label><caption><p>Details of some relevant structures of APG-17-a Male (<bold>A, B</bold>) and PG-71-L-a Female (<bold>C, D</bold>) <bold>A</bold> central rod and triangular sulcus from the top of the head (hs-hind seta, oe-ovoid end, ss-short seta, ts-triangular sulcus) <bold>B</bold> tergal surface of tergite 3 (cr-cuticular rim) <bold>C</bold> Tömösváry organ and proximal surface (km-knob with microseta, lp-linguiform protuberance) <bold>D</bold> apical zone of the last antennomere (sb-sensilla basiconica, so-sensory organ). Scale bars: 50.0 µm (<bold>A, B</bold>); 10.0 µm (<bold>C, D</bold>).</p></caption><graphic xmlns:xlink="http://www.w3.org/1999/xlink" xlink:href="zookeys-1198-001_article-119723__-g002.jpg" position="float" orientation="portrait" xlink:type="simple" id="oo_1029936.jpg"><uri content-type="original_file" xlink:type="simple">https://binary.pensoft.net/fig/1029936</uri></graphic></fig></tp:treatment-sec><tp:treatment-sec sec-type="description" id="SECID0ENPAE"><title>Description.</title><p>Length of body (measured dorsally) without cerci and antennae: female ca. 3.5–4.3 mm, males ca. 4.7–5.2 mm. <bold><italic>Head</italic>.</bold> 1.4 times broader than long, frontal margin slightly convex with 1+1 distinct setae, lateral margins convex with a sharp anterolateral angle, posterior margin concave with rounded posterolateral angles (Fig. <xref ref-type="fig" rid="F1">1A</xref>). Central rod well defined, posterior end slightly ovoid, followed by a triangular sulcus with a short seta near the anterior end, and 1+1 hind setae, both directed inwards and forwards (Figs <xref ref-type="fig" rid="F1">1A</xref>, <xref ref-type="fig" rid="F2">2A</xref>). Frontal and top of head sparsely covered with setae, 3+3 macrosetae near the antennal base and 1+1 anterolateral macrosetae, ca. 2.1 as long as common head setae (Fig. <xref ref-type="fig" rid="F1">1A</xref>). Tömösváry organ circular, proximal surface covered by linguiform protuberances and small knobs bearing microsetae (Fig. <xref ref-type="fig" rid="F2">2C</xref>). First maxillae simple, with a single subtriangular palp, ca. 1.6–2.0 longer than wider, around the same length of the most proximal setae. Second maxillae distal margin with 3+3 papilla-bearing lobes, anterior part with several protuberances, each one supporting a single seta, anterolateral margin with 3+3 (some males with 4+4) two-forked organs with a small medial process subtruncated at the tip. Both maxillae bearing setae across the surface. <bold><italic>Antennae</italic>.</bold> Long, ca. 0.4–0.5 times the body length, with 29–37 antennomeres. Surface covered by pubescence, 1<sup>st</sup> antennomere with only one distal whorl of setae, 2<sup>nd</sup>–10<sup>th</sup> antennomeres with two poorly defined whorls very close to each other, middle whorl composed by larger setae and the distal by shorter setae, a 3<sup>rd</sup> whorl begins around 8<sup>th</sup>–14<sup>th</sup> antennomere below middle whorl. Small tri-forked organ on the distal margin starting from 4–9<sup>th</sup> antennomere and on, appears to be four-forked on later antennomeres. Sensilla basiconica present on distal margin from 8–10<sup>th</sup> antennomere and on, increasing in number and more acuminated in shape towards distal antennomeres (Fig. <xref ref-type="fig" rid="F4">4A</xref>). Distal margin of antennomeres with granular surface. First antennomeres ca. 1.7–1.8 times broader than long (Figs <xref ref-type="fig" rid="F1">1A</xref>, <xref ref-type="fig" rid="F3">3A</xref>), 2–4 antennomeres ca. 2.7–2.8 times broader than long, middle antennomeres ca. 1.1–1.5 times broader than long, distal antennomeres elongated and ca. 0.8 times broader than long. Apical antennomere spherical, sensilla basiconica present, apex of the segment bearing a large sensory organ borne from a small protuberance, composed of a central stalk which yields 5 slightly longer spiniform processes with curved-inwards tips; two additional similar organs, a large and a smaller one, composed of 4 spiniform processes in total besides the central stalk, basal protuberance absent or remarkably reduced (Figs <xref ref-type="fig" rid="F2">2D</xref>, <xref ref-type="fig" rid="F4">4B</xref>). <bold><italic>Tergites</italic>.</bold> Cuticle scale-like, surface smooth except for seta and macrochaeta (Figs <xref ref-type="fig" rid="F1">1B–D</xref>, <xref ref-type="fig" rid="F2">2B</xref>). Rows and number of setae as in Table <xref ref-type="table" rid="T1">1</xref>. First tergite rudimentary, with one row of 9–11 setae, a pair longer than the rest (however it seems to be a variable character) (Fig. <xref ref-type="fig" rid="F1">1A</xref>). Anterior surface portion from the second tergite and on with a set of circular cuticular rims (Fig. <xref ref-type="fig" rid="F2">2B</xref>). Hind setae rather large, increasing gradually but considerable in length towards the posterior body portion, on last segments almost equal in length to macrochaetae (Fig. <xref ref-type="fig" rid="F1">1C</xref>). First, third, sixth, tenth, and fourteenth tergite semicircular, fourth, fifth, seventh, eleventh, and twelfth subtrapeziform, eighth and thirteen subrectangular, fifteenth subquadrate. Third, sixth, ninth, twelfth and fourteenth tergites longitudinally broader than preceding ones. Posterior margin as in Table <xref ref-type="table" rid="T1">1</xref>. Tergal surface with poorly defined rows of setae as in Table <xref ref-type="table" rid="T1">1</xref> (Figs <xref ref-type="fig" rid="F1">1B, C</xref>, <xref ref-type="fig" rid="F2">2B</xref>). Second and third tergite bearing on each side one anterolateral macrochaeta directed slightly forwards, one posterolateral macrochaeta directed outwards and forwards, and a posterior macrochaeta borne from the hind margin also directed outwards and forwards (Fig. <xref ref-type="fig" rid="F1">1B</xref>). Fourth and fifth tergite bearing only one posterolateral and hind-borne macrochaetae on each side (Fig. <xref ref-type="fig" rid="F1">1B</xref>). Sixth with macrochaetae same as second and third tergite. Seventh and eighth with macrochaetae same as fourth and fifth tergite. Ninth macrochaetae same as sixth tergite. Tenth and eleventh macrochaetae same as seventh and eighth. Twelfth macrochaetae same as ninth. Thirteenth and fourteenth macrochaetae same as tenth and eleventh. Posterior margin of last tergite with two short hind setae between cerci and two macrochaetae pointed outwards near the cerci base, U-shaped incision absent (Fig. <xref ref-type="fig" rid="F1">1D</xref>). <bold><italic>Ventral surface</italic>.</bold> Covered by microsetae (Fig. <xref ref-type="fig" rid="F3">3B</xref>), last segment surface with laminar needles borne at the posterior end of scale-like layers. <bold><italic>Coxal sacs</italic>.</bold> Mostly heart-shaped, fully developed at the bases on legs 3–9, margins with short setae and around 8–13 larger setae (Fig. <xref ref-type="fig" rid="F3">3C</xref>). <bold><italic>Male organs</italic>.</bold> Two very simple ventral contiguous semicircular plates held closely together and covered by pubescence. <bold><italic>Legs</italic>.</bold> First pair of legs composed of 4 segments, from proximal to distal: First podomere short, bearing 3–4 setae, lateral cuticle scale-like, bearing a posterolateral line of ca. 10 laminar needles (similar to Fig. <xref ref-type="fig" rid="F3">3B</xref>). Second podomere 2.0 times longer than wider, dorsal and lateral cuticle scale-like (similar to Fig. <xref ref-type="fig" rid="F3">3B</xref>), one large distinct seta held proximolaterally and ca. 12 lateral setae, anteroventrally with 2 setae, largest seta held medioventrally and 0.8 times the breadth of the podomere, followed by a short spine held on a small bump, and two ventrodistal large setae, a line of several laminar needles near the laterodistal margin and most distal “scales” also bearing laminar needles (similar to Fig. <xref ref-type="fig" rid="F3">3B</xref>). Third podomere subequal in length and width, surface pubescent, bearing 3 dorsal setae and 4 lateral setae. First to third podomere distal margins glabrous and microgranulated, scale-like surface also glabrous. Fourth podomere 3.9 times longer than wider, surface pubescent, with ca. 11 dorsal, 6 lateral and ca. 9 ventral setae; dorsal and ventral setae increasing gradually in length towards the apex. Two claws, posterior more curve and around 3/5 the length of the anterior claw, frontal seta around 1/2 the length of the anterior claw (Figs <xref ref-type="fig" rid="F3">3A</xref>, <xref ref-type="fig" rid="F4">4C</xref>). 12<sup>th</sup> pair of legs composed of 5 segments: First podomere short, with ca. 12–13 ventral setae, surface scale-like, distal “scales” bearing laminar needles. Second podomere 1.7 times longer than wider, dorsal surface scale-like, 1–3 distodorsal setae, ca. 31 lateral setae, dorsolateral surface also scale-like, lateroventrally with “scales” bearing laminar needles (similar to Fig. <xref ref-type="fig" rid="F3">3B</xref>), and a short spine near the margin held on a small bump, ventral surface pubescent and bearing ca. 14 setae, 2 large distinct setae and one medial short spine. Third podomere subequal in length and width, bearing ca. 13 dorsal setae and one large dorsoposterior seta, 0.8 times the breadth of the podomere (Fig. <xref ref-type="fig" rid="F3">3D</xref>), laterally with ca. 9 setae, posterior margin with a line of several needles and “scales” also with laminar needles. Fourth podomere 1.6 times longer than wider, surface pubescent, bearing several setae and two distinct dorsoposterior larger setae, the largest being 1.2 times the breadth of the podomere (Fig. <xref ref-type="fig" rid="F3">3D</xref>). First to fourth podomere distal margins glabrous and microgranulated, scale-like surface also glabrous. Fifth podomere 3.1 times longer than wider, surface pubescent with several setae. Dorsal setae of podomeres generally longer than the ventral ones (Fig. <xref ref-type="fig" rid="F3">3D</xref>). Two claws, both curve, anterior claw basally thicker and slightly longer, frontal setae around 7/10 the length of anterior claw (Fig. <xref ref-type="fig" rid="F4">4D</xref>). <bold><italic>Styli</italic>.</bold> Short and straight, densely covered by pubescence, bearing two distinct large setae on distal end, largest one around 1.8–2.2 times the length of the shorter one, last one difficult to see sometimes, held posterolaterally (Fig. <xref ref-type="fig" rid="F4">4E</xref>). <bold><italic>Sense calicles</italic>.</bold> Pit margin covered by simple short setae and what appears to be bi- and tri-branched setae. Two distinct larger setae posteromedial to pit, 5.3 times the length of the short pit margin setae. Sensory seta inserted in the middle of the cavity, very long. <bold><italic>Cerci</italic>.</bold> Surface covered by medium-size setae, which increase in length towards the apex, distal end without setae, apical seta 0.9 times the wider part of cerci, accompanied by a smaller outer seta around 0.25 times the length of the apical seta (Figs <xref ref-type="fig" rid="F1">1D</xref>, <xref ref-type="fig" rid="F3">3D</xref>).</p><fig id="F3" position="float" orientation="portrait"><object-id xmlns:xlink="http://www.w3.org/1999/xlink" content-type="doi" xlink:type="simple">10.3897/zookeys.1198.119723.figure3</object-id><object-id xmlns:xlink="http://www.w3.org/1999/xlink" content-type="arpha" xlink:type="simple">06715390-3AF6-5384-87AE-03E9932995FE</object-id><label>Figure 3.</label><caption><p>PG-71-L-a Female, ventral view <bold>A</bold> head and first pair of legs <bold>B</bold> ventral surface details proximal to left leg of pair 8 and its 2 first podomeres, podomere 4 and 5 of pair 7 partially show (lm-laminar needles, sc-scale-like cuticle, slm-“scales” with laminar needles) <bold>C</bold> coxal sac near leg pair 4 <bold>D</bold> last pair of legs and cerci (ap-apical seta, ls-large seta, os-outer seta). Scale bars: 100.0 µm (<bold>A, D</bold>); 50.0 µm (<bold>B</bold>); 20.0 µm (<bold>C</bold>).</p></caption><graphic xmlns:xlink="http://www.w3.org/1999/xlink" xlink:href="zookeys-1198-001_article-119723__-g003.jpg" position="float" orientation="portrait" xlink:type="simple" id="oo_1029937.jpg"><uri content-type="original_file" xlink:type="simple">https://binary.pensoft.net/fig/1029937</uri></graphic></fig><fig id="F4" position="float" orientation="portrait"><object-id xmlns:xlink="http://www.w3.org/1999/xlink" content-type="doi" xlink:type="simple">10.3897/zookeys.1198.119723.figure4</object-id><object-id xmlns:xlink="http://www.w3.org/1999/xlink" content-type="arpha" xlink:type="simple">58A1302C-8E1C-5579-9B4C-C786EFB3257A</object-id><label>Figure 4.</label><caption><p>Illustrations showing some relevant structures of the species <bold>A</bold> antennomere 20 of a male <bold>B</bold> apical antennomere (sensory organs not as detailed as described due to their small size, smallest one not visible on this angle) <bold>C</bold> distal end of the first pair of legs <bold>D</bold> distal end of the last pair of legs (frontal seta abraded) <bold>E</bold> styli. Scale bar: 50 µm.</p></caption><graphic xmlns:xlink="http://www.w3.org/1999/xlink" xlink:href="zookeys-1198-001_article-119723__-g004.jpg" position="float" orientation="portrait" xlink:type="simple" id="oo_1029938.jpg"><uri content-type="original_file" xlink:type="simple">https://binary.pensoft.net/fig/1029938</uri></graphic></fig></tp:treatment-sec><tp:treatment-sec sec-type="distribution" id="SECID0EFYAE"><title>Distribution.</title><p>Africa: ?Madagascar: Banks of Betaly River, near Bezavona (see Remarks); South America: Argentina: Neuquén Province: Lago Curruhué (Currhue mendum <xref ref-type="bibr" rid="B11">Juberthie-Jupeau 1962</xref>); Lago Los Cántaros. Neuquén-Río Negro Provinces: Nahuel Huapi Reserve. Río Negro Province: Lago Frías; Puerto Blest. Chile: Biobío Region: San Vicente. Araucanía Region: Lefuco; Temuco; ?Villarrica (see Remarks). (<xref ref-type="bibr" rid="B25">Silvestri 1899</xref>; <xref ref-type="bibr" rid="B8">Hansen 1903</xref>; <xref ref-type="bibr" rid="B2">Aubry and Masson 1953</xref>; <xref ref-type="bibr" rid="B11">Juberthie-Jupeau 1962</xref>) (Fig. <xref ref-type="fig" rid="F5">5</xref>).</p><fig id="F5" position="float" orientation="portrait"><object-id xmlns:xlink="http://www.w3.org/1999/xlink" content-type="doi" xlink:type="simple">10.3897/zookeys.1198.119723.figure5</object-id><object-id xmlns:xlink="http://www.w3.org/1999/xlink" content-type="arpha" xlink:type="simple">49B4CF15-0C74-5241-9DA3-F555A9DA1AE3</object-id><label>Figure 5.</label><caption><p>All known records of <italic><tp:taxon-name><tp:taxon-name-part taxon-name-part-type="genus" reg="Hanseniella">Hanseniella</tp:taxon-name-part><tp:taxon-name-part taxon-name-part-type="species" reg="chilensis">chilensis</tp:taxon-name-part></tp:taxon-name></italic> (Hansen, 1903). Diamond = uncertain records from the literature, Star = new record herein, Circle = literature records.</p></caption><graphic xmlns:xlink="http://www.w3.org/1999/xlink" xlink:href="zookeys-1198-001_article-119723__-g005.jpg" position="float" orientation="portrait" xlink:type="simple" id="oo_1029939.jpg"><uri content-type="original_file" xlink:type="simple">https://binary.pensoft.net/fig/1029939</uri></graphic></fig></tp:treatment-sec><tp:treatment-sec sec-type="remarks" id="SECID0E2ZAE"><title>Remarks.</title><p>Direction of macrochaetae can be variable due to specimen conservation and preparation on slides, but on live specimens in the field, the macrochaetae seem to point forwards in most, if not all, tergites (Fig. <xref ref-type="fig" rid="F6">6A–C</xref>); it is important to note that some setae and macrochaetae were abraded on the <abbrev xmlns:xlink="http://www.w3.org/1999/xlink" xlink:title="scanning electron microscope" id="ABBRID0EF1AE" xlink:type="simple">SEM</abbrev> specimens. An additional record of <italic><tp:taxon-name><tp:taxon-name-part taxon-name-part-type="genus" reg="Hanseniella">H.</tp:taxon-name-part><tp:taxon-name-part taxon-name-part-type="species" reg="chilensis">chilensis</tp:taxon-name-part></tp:taxon-name></italic> is reported in Madagascar by <xref ref-type="bibr" rid="B2">Aubry and Masson (1953)</xref>, however, it is very likely that it is a morphologically similar species or accidentally introduced on the island; the authors likewise point out that the presence of this species on the island is strange (Fig. <xref ref-type="fig" rid="F5">5</xref>). <xref ref-type="bibr" rid="B25">Silvestri (1899)</xref> also mentions Villarrica as an additional record where he observed <italic><tp:taxon-name><tp:taxon-name-part taxon-name-part-type="genus" reg="Hanseniella">H.</tp:taxon-name-part><tp:taxon-name-part taxon-name-part-type="species" reg="chilensis">chilensis</tp:taxon-name-part></tp:taxon-name></italic> (at the time misidentified as <italic><tp:taxon-name><tp:taxon-name-part taxon-name-part-type="genus" reg="Scutigerella">S.</tp:taxon-name-part><tp:taxon-name-part taxon-name-part-type="species" reg="immaculata">immaculata</tp:taxon-name-part></tp:taxon-name></italic>), nevertheless, this locality is never mentioned again by <xref ref-type="bibr" rid="B8">Hansen (1903)</xref> nor <xref ref-type="bibr" rid="B3">Bagnall (1913)</xref> (Fig. <xref ref-type="fig" rid="F5">5</xref>).</p><fig id="F6" position="float" orientation="portrait"><object-id xmlns:xlink="http://www.w3.org/1999/xlink" content-type="doi" xlink:type="simple">10.3897/zookeys.1198.119723.figure6</object-id><object-id xmlns:xlink="http://www.w3.org/1999/xlink" content-type="arpha" xlink:type="simple">86109468-127A-5D8A-A1E9-2A602008C6C7</object-id><label>Figure 6.</label><caption><p><bold>A</bold>, <bold>B</bold> habitus of the species <bold>C</bold> general habitat where the species can be found.</p></caption><graphic xmlns:xlink="http://www.w3.org/1999/xlink" xlink:href="zookeys-1198-001_article-119723__-g006.jpg" position="float" orientation="portrait" xlink:type="simple" id="oo_1029940.jpg"><uri content-type="original_file" xlink:type="simple">https://binary.pensoft.net/fig/1029940</uri></graphic></fig></tp:treatment-sec><tp:treatment-sec sec-type="Affinities" id="SECID0EV3AE"><title>Affinities.</title><p>Investigation of complete specimens of <italic><tp:taxon-name><tp:taxon-name-part taxon-name-part-type="genus" reg="Hanseniella">H.</tp:taxon-name-part><tp:taxon-name-part taxon-name-part-type="species" reg="chilensis">chilensis</tp:taxon-name-part></tp:taxon-name></italic> collected in central Chile allowed us to conclude that this species shares important morphological similarities with only one other congeneric species. Particularly, we noted that <italic><tp:taxon-name><tp:taxon-name-part taxon-name-part-type="genus" reg="Hanseniella">H.</tp:taxon-name-part><tp:taxon-name-part taxon-name-part-type="species" reg="chilensis">chilensis</tp:taxon-name-part></tp:taxon-name></italic> exhibits macrochaetae on all tergites (excluding the rudimentary first), a trait shared only with <italic><tp:taxon-name><tp:taxon-name-part taxon-name-part-type="genus" reg="Hanseniella">H.</tp:taxon-name-part><tp:taxon-name-part taxon-name-part-type="species" reg="capensis">capensis</tp:taxon-name-part></tp:taxon-name></italic> (<xref ref-type="bibr" rid="B8">Hansen 1903</xref>; <xref ref-type="bibr" rid="B27">Soesbergen 2019</xref>). Although it can be easily distinguished from <italic><tp:taxon-name><tp:taxon-name-part taxon-name-part-type="genus" reg="Hanseniella">H.</tp:taxon-name-part><tp:taxon-name-part taxon-name-part-type="species" reg="capensis">capensis</tp:taxon-name-part></tp:taxon-name></italic> by the shape of the claws of the last pair of legs, as in this last species, the claws are distinctively thicker basally (<xref ref-type="bibr" rid="B8">Hansen 1903</xref>). Also, the overall number of macrochaeta per tergite is higher in <italic><tp:taxon-name><tp:taxon-name-part taxon-name-part-type="genus" reg="Hanseniella">H.</tp:taxon-name-part><tp:taxon-name-part taxon-name-part-type="species" reg="chilensis">chilensis</tp:taxon-name-part></tp:taxon-name></italic> than in <italic><tp:taxon-name><tp:taxon-name-part taxon-name-part-type="genus" reg="Hanseniella">H.</tp:taxon-name-part><tp:taxon-name-part taxon-name-part-type="species" reg="capensis">capensis</tp:taxon-name-part></tp:taxon-name></italic>.</p><p>Additionally, <xref ref-type="bibr" rid="B27">Soesbergen (2019)</xref> described in his appendix that <italic><tp:taxon-name><tp:taxon-name-part taxon-name-part-type="genus" reg="Hanseniella">H.</tp:taxon-name-part><tp:taxon-name-part taxon-name-part-type="species" reg="arborea">arborea</tp:taxon-name-part></tp:taxon-name></italic> Scheller, 1979 possesses macrochaeta on all tergites; however, in the original description, <xref ref-type="bibr" rid="B21">Scheller (1979)</xref> explicitly describes that the species exhibit macrochaeta on tergites 2–4, 6, 7, 9, 10, 12, 13 and 14. This last author also mentions that the distribution of macroseta or “large setae” on the fourth and fifth podomeres of the last pair of legs is closely similar to <italic><tp:taxon-name><tp:taxon-name-part taxon-name-part-type="genus" reg="Hanseniella">H.</tp:taxon-name-part><tp:taxon-name-part taxon-name-part-type="species" reg="chilensis">chilensis</tp:taxon-name-part></tp:taxon-name></italic>, but we noted that they are remarkedly shorter in length.</p><p>Unfortunately, we were unable to compare <italic><tp:taxon-name><tp:taxon-name-part taxon-name-part-type="genus" reg="Hanseniella">H.</tp:taxon-name-part><tp:taxon-name-part taxon-name-part-type="species" reg="chilensis">chilensis</tp:taxon-name-part></tp:taxon-name></italic> with <italic><tp:taxon-name><tp:taxon-name-part taxon-name-part-type="genus" reg="Hanseniella">H.</tp:taxon-name-part><tp:taxon-name-part taxon-name-part-type="species" reg="hardyi">hardyi</tp:taxon-name-part></tp:taxon-name></italic> (Chamberlin, 1920), <italic><tp:taxon-name><tp:taxon-name-part taxon-name-part-type="genus" reg="Hanseniella">H.</tp:taxon-name-part><tp:taxon-name-part taxon-name-part-type="species" reg="neozelandica">neozelandica</tp:taxon-name-part></tp:taxon-name></italic> (Chamberlin, 1920) and <italic><tp:taxon-name><tp:taxon-name-part taxon-name-part-type="genus" reg="Hanseniella">H.</tp:taxon-name-part><tp:taxon-name-part taxon-name-part-type="species" reg="paolettii">paolettii</tp:taxon-name-part></tp:taxon-name></italic> Scheller, 1993 because the number of macrochaetae present in their tergites remains unknown (<xref ref-type="bibr" rid="B27">Soesbergen 2019</xref>). Therefore, the morphological affinity between <italic><tp:taxon-name><tp:taxon-name-part taxon-name-part-type="genus" reg="Hanseniella">H.</tp:taxon-name-part><tp:taxon-name-part taxon-name-part-type="species" reg="chilensis">chilensis</tp:taxon-name-part></tp:taxon-name></italic> and these last three species remains mostly unresolved.</p></tp:treatment-sec><ref-list><ref id="B25"><mixed-citation xmlns:xlink="http://www.w3.org/1999/xlink" xlink:type="simple"><person-group><name name-style="western"><surname>Silvestri</surname><given-names>F</given-names></name></person-group> (<year>1899</year>) <article-title>Distribuzione geografica della Koenenia mirabilis Grassi ed altri Artropodi – Peripatoides Blainvillei (Blanch).</article-title><source>Zoologischer Anzeiger</source><volume>22</volume>(<issue>597</issue>): <fpage>369</fpage>–<lpage>371</lpage>.</mixed-citation></ref><ref id="B26"><mixed-citation xmlns:xlink="http://www.w3.org/1999/xlink" xlink:type="simple"><person-group><name name-style="western"><surname>Silvestri</surname><given-names>F</given-names></name></person-group> (<year>1905</year>) <tp:taxon-name><tp:taxon-name-part taxon-name-part-type="subphylum">Myriapoda</tp:taxon-name-part></tp:taxon-name>. Zoologische Jahrbucher (Supplementheft 6): 715–772.</mixed-citation></ref><ref id="B17"><mixed-citation xmlns:xlink="http://www.w3.org/1999/xlink" xlink:type="simple"><person-group><name name-style="western"><surname>Porter</surname><given-names>C</given-names></name></person-group> (<year>1912</year>) <article-title>Introducción al estudio de los miriópodos i catálogo de las especies chilenas.</article-title><source>Boletín Del Museo de Historia Natural, Santiago de Chile</source><volume>4</volume>: <fpage>16</fpage>–<lpage>68</lpage>. <ext-link xlink:href="10.54830/bmnhn.v4.1912.895" ext-link-type="doi" xlink:type="simple">https://doi.org/10.54830/bmnhn.v4.1912.895</ext-link></mixed-citation></ref><ref id="B28"><mixed-citation xmlns:xlink="http://www.w3.org/1999/xlink" xlink:type="simple"><person-group><name name-style="western"><surname>Vega-Román</surname><given-names>E</given-names></name><name name-style="western"><surname>Ruiz</surname><given-names>VH</given-names></name><name name-style="western"><surname>Soto</surname><given-names>R</given-names></name><name name-style="western"><surname>Díaz</surname><given-names>G</given-names></name></person-group> (<year>2012</year>) <article-title>Notas sobre el conocimiento de <tp:taxon-name><tp:taxon-name-part taxon-name-part-type="class">Symphyla</tp:taxon-name-part></tp:taxon-name> de Chile.</article-title><source>Dugesiana</source><volume>19</volume>(<issue>1</issue>): <fpage>21</fpage>–<lpage>22</lpage>.</mixed-citation></ref><ref id="B3"><mixed-citation xmlns:xlink="http://www.w3.org/1999/xlink" xlink:type="simple"><person-group><name name-style="western"><surname>Bagnall</surname><given-names>RS</given-names></name></person-group> (<year>1913</year>) <article-title>On the classification of the order <tp:taxon-name><tp:taxon-name-part taxon-name-part-type="class">Symphyla</tp:taxon-name-part></tp:taxon-name>.</article-title><source>Journal of the Linnean Society of London, Zoology</source><volume>32</volume>(<issue>216</issue>): <fpage>195</fpage>–<lpage>199</lpage>. <ext-link xlink:href="10.1111/j.1096-3642.1913.tb01775.x" ext-link-type="doi" xlink:type="simple">https://doi.org/10.1111/j.1096-3642.1913.tb01775.x</ext-link></mixed-citation></ref><ref id="B18"><mixed-citation xmlns:xlink="http://www.w3.org/1999/xlink" xlink:type="simple"><person-group><name name-style="western"><surname>Ringuelet</surname><given-names>RA</given-names></name></person-group> (<year>1955</year>) <article-title>Vinculaciones faunísticas de la zona boscosa del Nahuel Huapi y el dominio zoogeográfico australcordillerano.</article-title><source>Notas del Museo de La Plata</source><volume>18</volume>(<issue>160</issue>): <fpage>81</fpage>–<lpage>121</lpage>.</mixed-citation></ref><ref id="B2"><mixed-citation xmlns:xlink="http://www.w3.org/1999/xlink" xlink:type="simple"><person-group><name name-style="western"><surname>Aubry</surname><given-names>MJ</given-names></name><name name-style="western"><surname>Masson</surname><given-names>C</given-names></name></person-group> (<year>1953</year>) <article-title>Contribution à la faune endogée de Madagascar. Symphyles.</article-title><source>Mémoires de l’Institut Scientifique de Madagascar, Série A</source><volume>8</volume>: <fpage>43</fpage>–<lpage>66</lpage>.</mixed-citation></ref><ref id="B11"><mixed-citation xmlns:xlink="http://www.w3.org/1999/xlink" xlink:type="simple"><person-group><name name-style="western"><surname>Juberthie-Jupeau</surname><given-names>L</given-names></name></person-group> (<year>1962</year>) <article-title>Contribution à l’etude des Symphyles de l’Argentine et du Brésil.</article-title><source>Biologie de l’Amérique Australe</source><volume>1</volume>: <fpage>63</fpage>–<lpage>82</lpage>.</mixed-citation></ref><ref id="B21"><mixed-citation xmlns:xlink="http://www.w3.org/1999/xlink" xlink:type="simple"><person-group><name name-style="western"><surname>Scheller</surname><given-names>U</given-names></name></person-group> (<year>1979</year>) <article-title><italic><tp:taxon-name><tp:taxon-name-part taxon-name-part-type="genus">Hanseniella</tp:taxon-name-part><tp:taxon-name-part taxon-name-part-type="species">arborea</tp:taxon-name-part></tp:taxon-name></italic> n. sp., a migrating symphylan from an Amazonian blackwater inundation forest (<tp:taxon-name><tp:taxon-name-part taxon-name-part-type="subphylum">Myriapoda</tp:taxon-name-part></tp:taxon-name>, <tp:taxon-name><tp:taxon-name-part taxon-name-part-type="class">Symphyla</tp:taxon-name-part></tp:taxon-name>, <tp:taxon-name><tp:taxon-name-part taxon-name-part-type="family">Scutigerellidae</tp:taxon-name-part></tp:taxon-name>).</article-title><source>Acta Amazonica</source><volume>9</volume>(<issue>3</issue>): <fpage>603</fpage>–<lpage>607</lpage>. <ext-link xlink:href="10.1590/1809-43921979093603" ext-link-type="doi" xlink:type="simple">https://doi.org/10.1590/1809-43921979093603</ext-link></mixed-citation></ref><ref id="B22"><mixed-citation xmlns:xlink="http://www.w3.org/1999/xlink" xlink:type="simple"><person-group><name name-style="western"><surname>Scheller</surname><given-names>U</given-names></name></person-group> (<year>1992</year>) <article-title>A study of Neotropical <tp:taxon-name><tp:taxon-name-part taxon-name-part-type="class">Symphyla</tp:taxon-name-part></tp:taxon-name> (<tp:taxon-name><tp:taxon-name-part taxon-name-part-type="subphylum">Myriapoda</tp:taxon-name-part></tp:taxon-name>): List of species, keys to genera and description of two new Amazonian species.</article-title><source>Amazoniana</source><volume>12</volume>(<issue>2</issue>): <fpage>169</fpage>–<lpage>180</lpage>.</mixed-citation></ref><ref id="B27"><mixed-citation xmlns:xlink="http://www.w3.org/1999/xlink" xlink:type="simple"><person-group><name name-style="western"><surname>Soesbergen</surname><given-names>M</given-names></name></person-group> (<year>2019</year>) <article-title><italic><tp:taxon-name><tp:taxon-name-part taxon-name-part-type="genus">Hanseniella</tp:taxon-name-part><tp:taxon-name-part taxon-name-part-type="species">lanceolata</tp:taxon-name-part></tp:taxon-name></italic> sp.n. (<tp:taxon-name><tp:taxon-name-part taxon-name-part-type="subphylum">Myriapoda</tp:taxon-name-part></tp:taxon-name>: <tp:taxon-name><tp:taxon-name-part taxon-name-part-type="class">Symphyla</tp:taxon-name-part></tp:taxon-name>) found in a European hothouse.</article-title><source><tp:taxon-name><tp:taxon-name-part taxon-name-part-type="phylum">Arthropoda</tp:taxon-name-part></tp:taxon-name> Selecta</source><volume>28</volume>(<issue>1</issue>): <fpage>27</fpage>–<lpage>36</lpage>. <ext-link xlink:href="10.15298/arthsel.28.1.04" ext-link-type="doi" xlink:type="simple">https://doi.org/10.15298/arthsel.28.1.04</ext-link></mixed-citation></ref><ref id="B8"><mixed-citation xmlns:xlink="http://www.w3.org/1999/xlink" xlink:type="simple"><person-group><name name-style="western"><surname>Hansen</surname><given-names>HJ</given-names></name></person-group> (<year>1903</year>) <article-title>The genera and species of the order <tp:taxon-name><tp:taxon-name-part taxon-name-part-type="class">Symphyla</tp:taxon-name-part></tp:taxon-name>.</article-title><source>The Quarterly Journal of Microscopical Science</source><volume>47</volume>: <fpage>1</fpage>–<lpage>101</lpage>. <ext-link xlink:href="10.1242/jcs.s2-47.185.1" ext-link-type="doi" xlink:type="simple">https://doi.org/10.1242/jcs.s2-47.185.1</ext-link></mixed-citation></ref></ref-list></tp:taxon-treatment>
